# Supplementary material for: Exploring Spin Distribution and Electronic Properties in FeN4-Graphene Catalysts with Edge Terminations
Source: Molecules. 2024 Jan 18;29(2):0. doi: 10.3390/molecules29020479 (PMC11154451; doi:10.3390/molecules29020479)
Supplement: Supplementary file 1 [file molecules-29-00479-s001.zip]

Archive with 1 entries (1 files):
- molecules-2813789-supplementary.pdf
